# Supplementary material for: Isocoumarin Synthesis via Metal-Free C-Arylation of Acetoacetates with ortho-Ester-Functionalized Diaryliodonium Salts
Source: Molecules. 2026 Mar 24;31(7):1069. doi: 10.3390/molecules31071069 (PMC13074673; doi:10.3390/molecules31071069)
Supplement: Supplementary file 1 [file molecules-31-01069-s001.zip]

Archive with 1 entries (1 files):
- molecules-4180711-supplementary.pdf
